# Supplementary material for: Orthodontic Bracket Removal and Enamel Roughness: Comparing the Effects of Sapphire and Metallic Brackets in an In Vitro Study
Source: Bioengineering (Basel). 2025 Sep 28;12(10):1041. doi: 10.3390/bioengineering12101041 (PMC12561668; doi:10.3390/bioengineering12101041)
Supplement: Supplementary file 1 [file bioengineering-12-01041-s001.zip]

Archive with 1 entries (1 files):
- bioengineering-3883688 - Supplementary Material.pdf
